# Supplementary material for: Ancestry Specific Polygenic Risk Score, Dietary Patterns, Physical Activity, and Cardiovascular Disease
Source: Nutrients. 2024 Feb 19;16(4):567. doi: 10.3390/nu16040567 (PMC10893526; doi:10.3390/nu16040567)
Supplement: Supplementary file 1 [file nutrients-16-00567-s001.zip]

Archive with 1 entries (1 files):
- nutrients-2865349-supplementary.pdf
